# Supplementary material for: Curcumin Protects SDH2 Mutant from Oxidative Stress and Improves Mitochondrial Function: Application Potential for Complex II Deficiency
Source: Int J Mol Sci. 2026 Jun 10;27(12):5253. doi: 10.3390/ijms27125253 (PMC13299523; doi:10.3390/ijms27125253)
Supplement: Supplementary file 1 [file ijms-27-05253-s001.zip]

Archive with 1 entries (1 files):
- ijms-4268046-supplementary.pdf
